# Supplementary material for: Dysregulation of CD177+ neutrophils on intraepithelial lymphocytes exacerbates gut inflammation via decreasing microbiota-derived DMF
Source: Gut Microbes. 2023 Feb 2;15(1):2172668. doi: 10.1080/19490976.2023.2172668 (PMC9897772; doi:10.1080/19490976.2023.2172668)
Supplement: Supplemental Material [file KGMI_A_2172668_SM5144.zip]

Archive with 9 entries (9 files):
- Supplementary Figure 1.jpg
- Supplementary Figure 2.tif
- Supplementary Figure 3.tif
- Supplementary Figure 4.jpg
- Supplementary Figure 5.jpg
- Supplementary Figure 6.jpg
- Supplementary Figure 7.tif
- Supplementary Figure 8.tif
- Supplementary information (1).docx
